# Supplementary material for: Farewell to GBM-O: Genomic and transcriptomic profiling of glioblastoma with oligodendroglioma component reveals distinct molecular subgroups
Source: Acta Neuropathol Commun. 2016 Jan 13;4:4. doi: 10.1186/s40478-015-0270-7 (PMC4711079; doi:10.1186/s40478-015-0270-7)
Supplement: Additional file 1: Table S1. — Targeted amplicon DNA sequencing coding exons. (XLSX 91 kb) [file 40478_2015_270_MOESM1_ESM.xlsx]

## Sheet: Sheet1
Species	Homo sapiens
Platform	Illumina
Amplicon Size	200
Version Summary
Total Target Count	239
Designed Target Count	237
Submitted Target Count	237
Not Submitted Target Count	2
Converted Target Count	237
Selected Assay Count	480
High Ranked Assay Count	427
Medium Ranked Assay Count	53
Legend: Design Notes
High Ranked Assays	Assays designed to product specifications and do not contain a design comment.
Medium Ranked Assays	Medium ranked assays are not supported and are not implied to meet product specifications.
	Medium ranked are designed outside of specification and includes a design comment.
	1 <p>Non-Standard Assay: GC content is outside product specifications.&nbsp;&nbsp;Read more&nbsp;<a href="../../downloads/fluidigm-user-guide.pdf#nameddest=Non-Standard Assays" target="_blank">here</a>.</p>
	2 <p>Non-Standard Assay: One primer is designed within a repeat region.&nbsp;&nbsp;Read more&nbsp;<a href="../../downloads/fluidigm-user-guide.pdf#nameddest=Non-Standard Assays" target="_blank">here</a>.</p>
	3 <p>Non-Standard Assay: Both primers are designed within a repeat region.&nbsp;&nbsp;Read more&nbsp;<a href="../../downloads/fluidigm-user-guide.pdf#nameddest=Non-Standard Assays" target="_blank">here</a>.</p>
	4 <p>Non-Standard Assay: Designed without SNP and repeat annotation.&nbsp;&nbsp;Read more&nbsp;<a href="../../downloads/fluidigm-user-guide.pdf#nameddest=Non-Standard Assays" target="_blank">here</a>.</p>
	5 <p>Non-Standard Assay: In silico check shows assays may hybridize to multiple loci.&nbsp;&nbsp;Read more&nbsp;<a href="../../downloads/fluidigm-user-guide.pdf#nameddest=Non-Standard Assays" target="_blank">here</a>.</p>
	6 <p>Non-Standard Assay: Designed with amplicon lengths outside specified lengths.&nbsp;&nbsp;Read more&nbsp;<a href="../../downloads/fluidigm-user-guide.pdf#nameddest=Non-Standard Assays" target="_blank">here</a>.</p>
	7 <p>Non-Standard Assay: Designed outside specifications.&nbsp;&nbsp;Read more&nbsp;<a href="../../downloads/fluidigm-user-guide.pdf#nameddest=Non-Standard Assays" target="_blank">here</a>.</p>
Target Definitions
Type	Target Name	Converted	Gene Name	Sequence Name	User Defined Name	Coordinates	Include UTR5 Prime	Include UTR3 Prime	Upstream	SNP Libraries
Coordinate	PDGFRA_2	TRUE			PDGFRA_2	chr4:55124936-55124984	N	N		Default
Coordinate	PDGFRA_3	TRUE			PDGFRA_3	chr4:55127262-55127579	N	N		Default
Coordinate	PDGFRA_4	TRUE			PDGFRA_4	chr4:55129834-55130094	N	N		Default
Coordinate	PDGFRA_5	TRUE			PDGFRA_5	chr4:55131086-55131216	N	N		Default
Coordinate	PDGFRA_6	TRUE			PDGFRA_6	chr4:55133456-55133627	N	N		Default
Coordinate	PDGFRA_7	TRUE			PDGFRA_7	chr4:55133719-55133908	N	N		Default
Coordinate	PDGFRA_8	TRUE			PDGFRA_8	chr4:55136800-55136915	N	N		Default
Coordinate	PDGFRA_9	TRUE			PDGFRA_9	chr4:55138561-55138687	N	N		Default
Coordinate	PDGFRA_10	TRUE			PDGFRA_10	chr4:55139704-55139897	N	N		Default
Coordinate	PDGFRA_11	TRUE			PDGFRA_11	chr4:55140698-55140792	N	N		Default
Coordinate	PDGFRA_12	TRUE			PDGFRA_12	chr4:55141008-55141140	N	N		Default
Coordinate	PDGFRA_13	TRUE			PDGFRA_13	chr4:55143555-55143659	N	N		Default
Coordinate	PDGFRA_14	TRUE			PDGFRA_14	chr4:55144063-55144173	N	N		Default
Coordinate	PDGFRA_15	TRUE			PDGFRA_15	chr4:55144529-55144682	N	N		Default
Coordinate	PDGFRA_16	TRUE			PDGFRA_16	chr4:55146483-55146649	N	N		Default
Coordinate	PDGFRA_17	TRUE			PDGFRA_17	chr4:55151538-55151653	N	N		Default
Coordinate	PDGFRA_18	TRUE			PDGFRA_18	chr4:55152008-55152130	N	N		Default
Coordinate	PDGFRA_19	TRUE			PDGFRA_19	chr4:55153597-55153708	N	N		Default
Coordinate	PDGFRA_20	TRUE			PDGFRA_20	chr4:55154966-55155065	N	N		Default
Coordinate	PDGFRA_21	TRUE			PDGFRA_21	chr4:55155176-55155281	N	N		Default
Coordinate	PDGFRA_22	TRUE			PDGFRA_22	chr4:55156480-55156721	N	N		Default
Coordinate	PDGFRA_23	TRUE			PDGFRA_23	chr4:55161292-55161439	N	N		Default
Coordinate	PIK3CA_2	TRUE			PIK3CA_2	chr3:178916614-178916965	N	N		Default
Coordinate	PIK3CA_3	TRUE			PIK3CA_3	chr3:178917478-178917687	N	N		Default
Coordinate	PIK3CA_4	TRUE			PIK3CA_4	chr3:178919078-178919328	N	N		Default
Coordinate	PIK3CA_5	TRUE			PIK3CA_5	chr3:178921332-178921577	N	N		Default
Coordinate	PIK3CA_6	TRUE			PIK3CA_6	chr3:178922291-178922376	N	N		Default
Coordinate	PIK3CA_7	TRUE			PIK3CA_7	chr3:178927383-178927488	N	N		Default
Coordinate	PIK3CA_8	TRUE			PIK3CA_8	chr3:178927974-178928126	N	N		Default
Coordinate	PIK3CA_9	TRUE			PIK3CA_9	chr3:178928219-178928353	N	N		Default
Coordinate	PIK3CA_10	TRUE			PIK3CA_10	chr3:178935998-178936122	N	N		Default
Coordinate	PIK3CA_11	TRUE			PIK3CA_11	chr3:178936984-178937065	N	N		Default
Coordinate	PIK3CA_12	TRUE			PIK3CA_12	chr3:178937359-178937523	N	N		Default
Coordinate	PIK3CA_13	TRUE			PIK3CA_13	chr3:178937737-178937840	N	N		Default
Coordinate	PIK3CA_14	TRUE			PIK3CA_14	chr3:178938774-178938945	N	N		Default
Coordinate	PIK3CA_15	TRUE			PIK3CA_15	chr3:178941869-178941975	N	N		Default
Coordinate	PIK3CA_16	TRUE			PIK3CA_16	chr3:178942488-178942609	N	N		Default
Coordinate	PIK3CA_17	TRUE			PIK3CA_17	chr3:178943750-178943828	N	N		Default
Coordinate	PIK3CA_18	TRUE			PIK3CA_18	chr3:178947060-178947230	N	N		Default
Coordinate	PIK3CA_19	TRUE			PIK3CA_19	chr3:178947792-178947909	N	N		Default
Coordinate	PIK3CA_20	TRUE			PIK3CA_20	chr3:178948013-178948164	N	N		Default
Coordinate	PIK3CA_21	TRUE			PIK3CA_21	chr3:178951882-178952152	N	N		Default
Coordinate	PIK3R1_2	TRUE			PIK3R1_2	chr5:67522504-67522837	N	N		Default
Coordinate	PIK3R1_3	TRUE			PIK3R1_3	chr5:67569218-67569310	N	N		Default
Coordinate	PIK3R1_4	TRUE			PIK3R1_4	chr5:67569767-67569841	N	N		Default
Coordinate	PIK3R1_5	TRUE			PIK3R1_5	chr5:67575430-67575561	N	N		Default
Coordinate	PIK3R1_6	TRUE			PIK3R1_6	chr5:67576356-67576557	N	N		Default
Coordinate	PIK3R1_7	TRUE			PIK3R1_7	chr5:67576755-67576834	N	N		Default
Coordinate	PIK3R1_8	TRUE			PIK3R1_8	chr5:67588087-67588189	N	N		Default
Coordinate	PIK3R1_9	TRUE			PIK3R1_9	chr5:67588929-67589027	N	N		Default
Coordinate	PIK3R1_10	TRUE			PIK3R1_10	chr5:67589131-67589311	N	N		Default
Coordinate	PIK3R1_11	TRUE			PIK3R1_11	chr5:67589537-67589662	N	N		Default
Coordinate	PIK3R1_12	TRUE			PIK3R1_12	chr5:67590364-67590506	N	N		Default
Coordinate	PIK3R1_13	TRUE			PIK3R1_13	chr5:67590976-67591152	N	N		Default
Coordinate	PIK3R1_14	TRUE			PIK3R1_14	chr5:67591248-67591316	N	N		Default
Coordinate	PIK3R1_15	TRUE			PIK3R1_15	chr5:67591999-67592169	N	N		Default
Coordinate	PIK3R1_16	TRUE			PIK3R1_16	chr5:67593240-67593429	N	N		Default
Coordinate	PTEN_1	TRUE			PTEN_1	chr10:89624227-89624305	N	N		Default
Coordinate	PTEN_2	TRUE			PTEN_2	chr10:89653782-89653866	N	N		Default
Coordinate	PTEN_3	TRUE			PTEN_3	chr10:89685270-89685314	N	N		Default
Coordinate	PTEN_4	TRUE			PTEN_4	chr10:89690803-89690846	N	N		Default
Coordinate	PTEN_5	TRUE			PTEN_5	chr10:89692770-89693008	N	N		Default
Coordinate	PTEN_6	TRUE			PTEN_6	chr10:89711875-89712016	N	N		Default
Coordinate	PTEN_7	TRUE			PTEN_7	chr10:89717610-89717776	N	N		Default
Coordinate	PTEN_8	TRUE			PTEN_8	chr10:89720651-89720875	N	N		Default
Coordinate	PTEN_9	TRUE			PTEN_9	chr10:89725044-89725229	N	N		Default
Coordinate	RB1_1	TRUE			RB1_1	chr13:48878049-48878185	N	N		Default
Coordinate	RB1_2	TRUE			RB1_2	chr13:48881416-48881542	N	N		Default
Coordinate	RB1_3	TRUE			RB1_3	chr13:48916735-48916850	N	N		Default
Coordinate	RB1_4	TRUE			RB1_4	chr13:48919216-48919335	N	N		Default
Coordinate	RB1_5	TRUE			RB1_5	chr13:48921961-48921999	N	N		Default
Coordinate	RB1_6	TRUE			RB1_6	chr13:48923092-48923159	N	N		Default
Coordinate	RB1_7	TRUE			RB1_7	chr13:48934153-48934263	N	N		Default
Coordinate	RB1_8	TRUE			RB1_8	chr13:48936951-48937093	N	N		Default
Coordinate	RB1_9	TRUE			RB1_9	chr13:48939030-48939107	N	N		Default
Coordinate	RB1_10	TRUE			RB1_10	chr13:48941630-48941739	N	N		Default
Coordinate	RB1_11	TRUE			RB1_11	chr13:48942663-48942740	N	N		Default
Coordinate	RB1_12	TRUE			RB1_12	chr13:48947541-48947628	N	N		Default
Coordinate	RB1_13	TRUE			RB1_13	chr13:48951054-48951170	N	N		Default
Coordinate	RB1_14	TRUE			RB1_14	chr13:48953730-48953786	N	N		Default
Coordinate	RB1_15	TRUE			RB1_15	chr13:48954189-48954220	N	N		Default
Coordinate	RB1_16	TRUE			RB1_16	chr13:48954301-48954377	N	N		Default
Coordinate	RB1_17	TRUE			RB1_17	chr13:48955383-48955579	N	N		Default
Coordinate	RB1_18	TRUE			RB1_18	chr13:49027129-49027247	N	N		Default
Coordinate	RB1_19	TRUE			RB1_19	chr13:49030340-49030485	N	N		Default
Coordinate	RB1_20	TRUE			RB1_20	chr13:49033824-49033969	N	N		Default
Coordinate	RB1_21	TRUE			RB1_21	chr13:49037867-49037971	N	N		Default
Coordinate	RB1_22	TRUE			RB1_22	chr13:49039134-49039247	N	N		Default
Coordinate	RB1_23	TRUE			RB1_23	chr13:49039341-49039504	N	N		Default
Coordinate	RB1_24	TRUE			RB1_24	chr13:49047496-49047526	N	N		Default
Coordinate	RB1_25	TRUE			RB1_25	chr13:49050837-49050979	N	N		Default
Coordinate	RB1_26	TRUE			RB1_26	chr13:49051491-49051540	N	N		Default
Coordinate	RB1_27	TRUE			RB1_27	chr13:49054134-49054207	N	N		Default
Coordinate	TP53_2	TRUE			TP53_2	chr17:7579839-7579912	N	N		Default
Coordinate	TP53_3	TRUE			TP53_3	chr17:7579700-7579721	N	N		Default
Coordinate	TP53_4	TRUE			TP53_4	chr17:7579312-7579590	N	N		Default
Coordinate	TP53_5	TRUE			TP53_5	chr17:7578371-7578554	N	N		Default
Coordinate	TP53_6	TRUE			TP53_6	chr17:7578177-7578289	N	N		Default
Coordinate	TP53_7	TRUE			TP53_7	chr17:7577499-7577608	N	N		Default
Coordinate	TP53_8	TRUE			TP53_8	chr17:7577019-7577155	N	N		Default
Coordinate	TP53_9	TRUE			TP53_9	chr17:7576853-7576926	N	N		Default
Coordinate	TP53_10	TRUE			TP53_10	chr17:7573927-7574033	N	N		Default
Coordinate	TP53_11	TRUE			TP53_11	chr17:7572927-7573008	N	N		Default
Coordinate	NF1_1	TRUE			NF1_1	chr17:29422328-29422387	N	N		Default
Coordinate	NF1_2	TRUE			NF1_2	chr17:29483001-29483144	N	N		Default
Coordinate	NF1_3	TRUE			NF1_3	chr17:29486028-29486111	N	N		Default
Coordinate	NF1_4	TRUE			NF1_4	chr17:29490204-29490394	N	N		Default
Coordinate	NF1_5	TRUE			NF1_5	chr17:29496909-29497015	N	N		Default
Coordinate	NF1_6	TRUE			NF1_6	chr17:29508440-29508507	N	N		Default
Coordinate	NF1_7	TRUE			NF1_7	chr17:29508728-29508803	N	N		Default
Coordinate	NF1_8	TRUE			NF1_8	chr17:29509526-29509683	N	N		Default
Coordinate	NF1_9	TRUE			NF1_9	chr17:29527440-29527613	N	N		Default
Coordinate	NF1_10	TRUE			NF1_10	chr17:29528055-29528177	N	N		Default
Coordinate	NF1_11	TRUE			NF1_11	chr17:29528429-29528503	N	N		Default
Coordinate	NF1_12	TRUE			NF1_12	chr17:29533258-29533389	N	N		Default
Coordinate	NF1_13	TRUE			NF1_13	chr17:29541469-29541603	N	N		Default
Coordinate	NF1_14	TRUE			NF1_14	chr17:29546023-29546136	N	N		Default
Coordinate	NF1_15	TRUE			NF1_15	chr17:29548868-29548947	N	N		Default
Coordinate	NF1_16	TRUE			NF1_16	chr17:29550462-29550585	N	N		Default
Coordinate	NF1_17	TRUE			NF1_17	chr17:29552113-29552268	N	N		Default
Coordinate	NF1_18	TRUE			NF1_18	chr17:29553453-29553702	N	N		Default
Coordinate	NF1_19	TRUE			NF1_19	chr17:29554236-29554309	N	N		Default
Coordinate	NF1_20	TRUE			NF1_20	chr17:29554541-29554624	N	N		Default
Coordinate	NF1_21	TRUE			NF1_21	chr17:29556043-29556483	N	N		Default
Coordinate	NF1_22	TRUE			NF1_22	chr17:29556853-29556992	N	N		Default
Coordinate	NF1_23	TRUE			NF1_23	chr17:29557278-29557400	N	N		Default
Coordinate	NF1_24	TRUE			NF1_24	chr17:29557860-29557943	N	N		Default
Coordinate	NF1_25	TRUE			NF1_25	chr17:29559091-29559207	N	N		Default
Coordinate	NF1_26	TRUE			NF1_26	chr17:29559718-29559899	N	N		Default
Coordinate	NF1_27	TRUE			NF1_27	chr17:29560020-29560231	N	N		Default
Coordinate	NF1_28	TRUE			NF1_28	chr17:29562629-29562790	N	N		Default
Coordinate	NF1_29	TRUE			NF1_29	chr17:29562936-29563039	N	N		Default
Coordinate	NF1_30	TRUE			NF1_30	chr17:29576002-29576137	N	N		Default
Coordinate	NF1_31	TRUE			NF1_31	chr17:29579956-29580018	N	N		Default
Coordinate	NF1_32	TRUE			NF1_32	chr17:29585362-29585520	N	N		Default
Coordinate	NF1_33	TRUE			NF1_33	chr17:29586050-29586147	N	N		Default
Coordinate	NF1_34	TRUE			NF1_34	chr17:29587387-29587533	N	N		Default
Coordinate	NF1_35	TRUE			NF1_35	chr17:29588729-29588875	N	N		Default
Coordinate	NF1_36	TRUE			NF1_36	chr17:29592247-29592357	N	N		Default
Coordinate	NF1_37	TRUE			NF1_37	chr17:29652838-29653270	N	N		Default
Coordinate	NF1_38	TRUE			NF1_38	chr17:29654517-29654857	N	N		Default
Coordinate	NF1_39	TRUE			NF1_39	chr17:29657314-29657516	N	N		Default
Coordinate	NF1_40	TRUE			NF1_40	chr17:29661856-29662049	N	N		Default
Coordinate	NF1_41	TRUE			NF1_41	chr17:29663351-29663491	N	N		Default
Coordinate	NF1_42	TRUE			NF1_42	chr17:29663653-29663932	N	N		Default
Coordinate	NF1_43	TRUE			NF1_43	chr17:29664386-29664600	N	N		Default
Coordinate	NF1_44	TRUE			NF1_44	chr17:29664837-29664898	N	N		Default
Coordinate	NF1_45	TRUE			NF1_45	chr17:29665043-29665157	N	N		Default
Coordinate	NF1_46	TRUE			NF1_46	chr17:29665722-29665823	N	N		Default
Coordinate	NF1_47	TRUE			NF1_47	chr17:29667523-29667663	N	N		Default
Coordinate	NF1_48	TRUE			NF1_48	chr17:29670027-29670153	N	N		Default
Coordinate	NF1_49	TRUE			NF1_49	chr17:29676138-29676269	N	N		Default
Coordinate	NF1_50	TRUE			NF1_50	chr17:29677201-29677336	N	N		Default
Coordinate	NF1_51	TRUE			NF1_51	chr17:29679275-29679432	N	N		Default
Coordinate	NF1_52	TRUE			NF1_52	chr17:29683478-29683600	N	N		Default
Coordinate	NF1_53	TRUE			NF1_53	chr17:29683978-29684108	N	N		Default
Coordinate	NF1_54	TRUE			NF1_54	chr17:29684287-29684387	N	N		Default
Coordinate	NF1_55	TRUE			NF1_55	chr17:29685498-29685640	N	N		Default
Coordinate	NF1_56	TRUE			NF1_56	chr17:29685987-29686033	N	N		Default
Coordinate	NF1_57	TRUE			NF1_57	chr17:29687505-29687721	N	N		Default
Coordinate	NF1_58	TRUE			NF1_58	chr17:29701031-29701173	N	N		Default
Coordinate	BRAF_11	TRUE			BRAF_11	chr7:140481376-140481493	N	N		Default
Coordinate	BRAF_15	TRUE			BRAF_15	chr7:140453075-140453193	N	N		Default
Coordinate	EGFR_18	TRUE			EGFR_18	chr7:55241614-55241736	N	N		Default
Coordinate	EGFR_19	TRUE			EGFR_19	chr7:55242415-55242513	N	N		Default
Coordinate	EGFR_20	TRUE			EGFR_20	chr7:55248986-55249171	N	N		Default
Coordinate	IDH1_4	TRUE			IDH1_4	chr2:209113093-209113384	N	N		Default
Coordinate	IDH2_4	TRUE			IDH2_4	chr15:90631819-90631979	N	N		Default
Coordinate	IDH2_8	TRUE			IDH2_8	chr15:90628507-90628619	N	N		Default
Coordinate	EGFR_2	TRUE			EGFR_2	chr7:55209979-55210130	N	N		Default
Coordinate	EGFR_3	TRUE			EGFR_3	chr7:55210998-55211181	N	N		Default
Coordinate	EGFR_4	TRUE			EGFR_4	chr7:55214299-55214433	N	N		Default
Coordinate	EGFR_6	TRUE			EGFR_6	chr7:55220239-55220357	N	N		Default
Coordinate	EGFR_7	TRUE			EGFR_7	chr7:55221704-55221845	N	N		Default
Coordinate	EGFR_8	TRUE			EGFR_8	chr7:55223523-55223639	N	N		Default
Coordinate	EGFR_9	TRUE			EGFR_9	chr7:55224226-55224352	N	N		Default
Coordinate	EGFR_11	TRUE			EGFR_11	chr7:55225356-55225446	N	N		Default
Coordinate	EGFR_14	TRUE			EGFR_14	chr7:55231426-55231516	N	N		Default
Coordinate	EGFR_15	TRUE			EGFR_15	chr7:55232973-55233130	N	N		Default
Coordinate	EGFR_16	TRUE			EGFR_16	chr7:55238868-55238906	N	N		Default
Coordinate	EGFR_17	TRUE			EGFR_17	chr7:55240676-55240817	N	N		Default
Coordinate	EGFR_21	TRUE			EGFR_21	chr7:55259412-55259567	N	N		Default
Coordinate	EGFR_25	TRUE			EGFR_25	chr7:55268881-55269048	N	N		Default
Coordinate	NRAS_3	TRUE			NRAS_3	chr1:115256421-115256599	N	N		Default
Converted Targets
Target Name	Selected Assays	Total Coverage %	Length	# Gaps	Missed Regions
PDGFRA_2	1	1	49	0
PDGFRA_3	3	1	318	0
PDGFRA_4	3	1	261	0
PDGFRA_5	2	1	131	0
PDGFRA_6	2	1	172	0
PDGFRA_7	3	1	190	0
PDGFRA_8	2	1	116	0
PDGFRA_9	2	1	127	0
PDGFRA_10	2	1	194	0
PDGFRA_11	1	1	95	0
PDGFRA_12	2	1	133	0
PDGFRA_13	1	1	105	0
PDGFRA_14	1	1	111	0
PDGFRA_15	2	1	154	0
PDGFRA_16	2	1	167	0
PDGFRA_17	2	1	116	0
PDGFRA_18	2	1	123	0
PDGFRA_19	1	1	112	0
PDGFRA_20	1	1	100	0
PDGFRA_21	1	1	106	0
PDGFRA_22	3	1	242	0
PDGFRA_23	2	1	148	0
PIK3CA_2	4	1	352	0
PIK3CA_3	3	1	210	0
PIK3CA_4	3	1	251	0
PIK3CA_5	3	1	246	0
PIK3CA_6	2	0.872	86	1	chr3:178922359-178922369
PIK3CA_7	2	1	106	0
PIK3CA_8	2	1	153	0
PIK3CA_9	2	1	135	0
PIK3CA_10	2	1	125	0
PIK3CA_11	1	1	82	0
PIK3CA_12	2	1	165	0
PIK3CA_13	1	1	104	0
PIK3CA_14	2	1	172	0
PIK3CA_15	2	1	107	0
PIK3CA_16	2	1	122	0
PIK3CA_17	1	1	79	0
PIK3CA_18	2	1	171	0
PIK3CA_19	2	1	118	0
PIK3CA_20	2	1	152	0
PIK3CA_21	3	1	271	0
PIK3R1_2	4	1	334	0
PIK3R1_3	1	1	93	0
PIK3R1_4	1	1	75	0
PIK3R1_5	2	1	132	0
PIK3R1_6	2	1	202	0
PIK3R1_7	1	1	80	0
PIK3R1_8	1	1	103	0
PIK3R1_9	1	1	99	0
PIK3R1_10	2	1	181	0
PIK3R1_11	3	1	126	0
PIK3R1_12	2	1	143	0
PIK3R1_13	2	1	177	0
PIK3R1_14	1	1	69	0
PIK3R1_15	2	1	171	0
PIK3R1_16	2	1	190	0
PTEN_1	1	1	79	0
PTEN_2	1	1	85	0
PTEN_3	1	1	45	0
PTEN_4	1	1	44	0
PTEN_5	3	1	239	0
PTEN_6	2	1	142	0
PTEN_7	2	1	167	0
PTEN_8	2	1	225	0
PTEN_9	3	1	186	0
RB1_1	2	1	137	0
RB1_2	3	1	127	0
RB1_3	2	1	116	0
RB1_4	2	1	120	0
RB1_5	2	1	39	0
RB1_6	1	1	68	0
RB1_7	2	1	111	0
RB1_8	2	1	143	0
RB1_9	1	1	78	0
RB1_10	2	1	110	0
RB1_11	2	1	78	0
RB1_12	2	0.773	88	1	chr13:48947590-48947609
RB1_13	2	1	117	0
RB1_14	1	0.754	57	1	chr13:48953773-48953786
RB1_15	1	1	32	0
RB1_16	2	1	77	0
RB1_17	3	1	197	0
RB1_18	1	1	119	0
RB1_19	2	1	146	0
RB1_20	2	1	146	0
RB1_21	2	1	105	0
RB1_22	3	1	114	0
RB1_23	2	1	164	0
RB1_24	1	1	31	0
RB1_25	2	1	143	0
RB1_26	1	1	50	0
RB1_27	1	1	74	0
TP53_2	1	1	74	0
TP53_3	1	1	22	0
TP53_4	3	1	279	0
TP53_5	2	1	184	0
TP53_6	1	1	113	0
TP53_7	1	1	110	0
TP53_8	2	1	137	0
TP53_9	1	1	74	0
TP53_10	2	1	107	0
TP53_11	1	1	82	0
NF1_1	1	1	60	0
NF1_2	2	1	144	0
NF1_3	1	1	84	0
NF1_4	3	1	191	0
NF1_5	2	1	107	0
NF1_6	1	1	68	0
NF1_7	1	1	76	0
NF1_8	2	1	158	0
NF1_9	3	1	174	0
NF1_10	2	1	123	0
NF1_11	2	1	75	0
NF1_12	2	1	132	0
NF1_13	2	1	135	0
NF1_14	2	1	114	0
NF1_15	2	1	80	0
NF1_16	2	1	124	0
NF1_17	2	1	156	0
NF1_18	2	1	250	0
NF1_19	1	1	74	0
NF1_20	2	1	84	0
NF1_21	5	1	441	0
NF1_22	2	1	140	0
NF1_23	2	1	123	0
NF1_24	1	1	84	0
NF1_25	2	1	117	0
NF1_26	2	1	182	0
NF1_27	2	1	212	0
NF1_28	2	1	162	0
NF1_29	1	1	104	0
NF1_30	2	1	136	0
NF1_31	1	1	63	0
NF1_32	2	1	159	0
NF1_33	1	1	98	0
NF1_34	3	1	147	0
NF1_35	2	1	147	0
NF1_36	2	1	111	0
NF1_37	5	1	433	0
NF1_38	4	1	341	0
NF1_39	3	1	203	0
NF1_40	3	1	194	0
NF1_41	2	0.957	141	1	chr17:29663351-29663356
NF1_42	3	1	280	0
NF1_43	3	1	215	0
NF1_44	2	1	62	0
NF1_45	1	1	115	0
NF1_46	2	1	102	0
NF1_47	2	1	141	0
NF1_48	2	1	127	0
NF1_49	2	1	132	0
NF1_50	2	1	136	0
NF1_51	3	1	158	0
NF1_52	2	1	123	0
NF1_53	1	1	131	0
NF1_54	1	1	101	0
NF1_55	2	1	143	0
NF1_56	1	1	47	0
NF1_57	3	1	217	0
NF1_58	2	1	143	0
BRAF_11	1	1	118	0
BRAF_15	1	1	119	0
EGFR_18	1	0.935	123	1	chr7:55241729-55241736
EGFR_19	1	1	99	0
EGFR_20	2	1	186	0
IDH1_4	3	1	292	0
IDH2_4	2	1	161	0
IDH2_8	1	1	113	0
EGFR_2	2	1	152	0
EGFR_3	2	1	184	0
EGFR_4	1	1	135	0
EGFR_6	2	1	119	0
EGFR_7	2	1	142	0
EGFR_8	1	1	117	0
EGFR_9	2	1	127	0
EGFR_11	1	1	91	0
EGFR_14	1	1	91	0
EGFR_15	2	1	158	0
EGFR_16	1	1	39	0
EGFR_17	1	1	142	0
EGFR_21	2	1	156	0
EGFR_25	2	1	168	0
NRAS_3	2	1	179	0
Converted Target Design Regions
Target Name	Region Name	Coverage %	Coordinates	Missed Regions
PDGFRA_2	PDGFRA_2_t1	1	chr4:55124936-55124984	-
PDGFRA_3	PDGFRA_3_t1	1	chr4:55127262-55127579	-
PDGFRA_4	PDGFRA_4_t1	1	chr4:55129834-55130094	-
PDGFRA_5	PDGFRA_5_t1	1	chr4:55131086-55131216	-
PDGFRA_6	PDGFRA_6_t1	1	chr4:55133456-55133627	-
PDGFRA_7	PDGFRA_7_t1	1	chr4:55133719-55133908	-
PDGFRA_8	PDGFRA_8_t1	1	chr4:55136800-55136915	-
PDGFRA_9	PDGFRA_9_t1	1	chr4:55138561-55138687	-
PDGFRA_10	PDGFRA_10_t1	1	chr4:55139704-55139897	-
PDGFRA_11	PDGFRA_11_t1	1	chr4:55140698-55140792	-
PDGFRA_12	PDGFRA_12_t1	1	chr4:55141008-55141140	-
PDGFRA_13	PDGFRA_13_t1	1	chr4:55143555-55143659	-
PDGFRA_14	PDGFRA_14_t1	1	chr4:55144063-55144173	-
PDGFRA_15	PDGFRA_15_t1	1	chr4:55144529-55144682	-
PDGFRA_16	PDGFRA_16_t1	1	chr4:55146483-55146649	-
PDGFRA_17	PDGFRA_17_t1	1	chr4:55151538-55151653	-
PDGFRA_18	PDGFRA_18_t1	1	chr4:55152008-55152130	-
PDGFRA_19	PDGFRA_19_t1	1	chr4:55153597-55153708	-
PDGFRA_20	PDGFRA_20_t1	1	chr4:55154966-55155065	-
PDGFRA_21	PDGFRA_21_t1	1	chr4:55155176-55155281	-
PDGFRA_22	PDGFRA_22_t1	1	chr4:55156480-55156721	-
PDGFRA_23	PDGFRA_23_t1	1	chr4:55161292-55161439	-
PIK3CA_2	PIK3CA_2_t1	1	chr3:178916614-178916965	-
PIK3CA_3	PIK3CA_3_t1	1	chr3:178917478-178917687	-
PIK3CA_4	PIK3CA_4_t1	1	chr3:178919078-178919328	-
PIK3CA_5	PIK3CA_5_t1	1	chr3:178921332-178921577	-
PIK3CA_6	PIK3CA_6_t1	0.8721	chr3:178922291-178922376	178922359-178922369
PIK3CA_7	PIK3CA_7_t1	1	chr3:178927383-178927488	-
PIK3CA_8	PIK3CA_8_t1	1	chr3:178927974-178928126	-
PIK3CA_9	PIK3CA_9_t1	1	chr3:178928219-178928353	-
PIK3CA_10	PIK3CA_10_t1	1	chr3:178935998-178936122	-
PIK3CA_11	PIK3CA_11_t1	1	chr3:178936984-178937065	-
PIK3CA_12	PIK3CA_12_t1	1	chr3:178937359-178937523	-
PIK3CA_13	PIK3CA_13_t1	1	chr3:178937737-178937840	-
PIK3CA_14	PIK3CA_14_t1	1	chr3:178938774-178938945	-
PIK3CA_15	PIK3CA_15_t1	1	chr3:178941869-178941975	-
PIK3CA_16	PIK3CA_16_t1	1	chr3:178942488-178942609	-
PIK3CA_17	PIK3CA_17_t1	1	chr3:178943750-178943828	-
PIK3CA_18	PIK3CA_18_t1	1	chr3:178947060-178947230	-
PIK3CA_19	PIK3CA_19_t1	1	chr3:178947792-178947909	-
PIK3CA_20	PIK3CA_20_t1	1	chr3:178948013-178948164	-
PIK3CA_21	PIK3CA_21_t1	1	chr3:178951882-178952152	-
PIK3R1_2	PIK3R1_2_t1	1	chr5:67522504-67522837	-
PIK3R1_3	PIK3R1_3_t1	1	chr5:67569218-67569310	-
PIK3R1_4	PIK3R1_4_t1	1	chr5:67569767-67569841	-
PIK3R1_5	PIK3R1_5_t1	1	chr5:67575430-67575561	-
PIK3R1_6	PIK3R1_6_t1	1	chr5:67576356-67576557	-
PIK3R1_7	PIK3R1_7_t1	1	chr5:67576755-67576834	-
PIK3R1_8	PIK3R1_8_t1	1	chr5:67588087-67588189	-
PIK3R1_9	PIK3R1_9_t1	1	chr5:67588929-67589027	-
PIK3R1_10	PIK3R1_10_t1	1	chr5:67589131-67589311	-
PIK3R1_11	PIK3R1_11_t1	1	chr5:67589537-67589662	-
PIK3R1_12	PIK3R1_12_t1	1	chr5:67590364-67590506	-
PIK3R1_13	PIK3R1_13_t1	1	chr5:67590976-67591152	-
PIK3R1_14	PIK3R1_14_t1	1	chr5:67591248-67591316	-
PIK3R1_15	PIK3R1_15_t1	1	chr5:67591999-67592169	-
PIK3R1_16	PIK3R1_16_t1	1	chr5:67593240-67593429	-
PTEN_1	PTEN_1_t1	1	chr10:89624227-89624305	-
PTEN_2	PTEN_2_t1	1	chr10:89653782-89653866	-
PTEN_3	PTEN_3_t1	1	chr10:89685270-89685314	-
PTEN_4	PTEN_4_t1	1	chr10:89690803-89690846	-
PTEN_5	PTEN_5_t1	1	chr10:89692770-89693008	-
PTEN_6	PTEN_6_t1	1	chr10:89711875-89712016	-
PTEN_7	PTEN_7_t1	1	chr10:89717610-89717776	-
PTEN_8	PTEN_8_t1	1	chr10:89720651-89720875	-
PTEN_9	PTEN_9_t1	1	chr10:89725044-89725229	-
RB1_1	RB1_1_t1	1	chr13:48878049-48878185	-
RB1_2	RB1_2_t1	1	chr13:48881416-48881542	-
RB1_3	RB1_3_t1	1	chr13:48916735-48916850	-
RB1_4	RB1_4_t1	1	chr13:48919216-48919335	-
RB1_5	RB1_5_t1	1	chr13:48921961-48921999	-
RB1_6	RB1_6_t1	1	chr13:48923092-48923159	-
RB1_7	RB1_7_t1	1	chr13:48934153-48934263	-
RB1_8	RB1_8_t1	1	chr13:48936951-48937093	-
RB1_9	RB1_9_t1	1	chr13:48939030-48939107	-
RB1_10	RB1_10_t1	1	chr13:48941630-48941739	-
RB1_11	RB1_11_t1	1	chr13:48942663-48942740	-
RB1_12	RB1_12_t1	0.7727	chr13:48947541-48947628	48947590-48947609
RB1_13	RB1_13_t1	1	chr13:48951054-48951170	-
RB1_14	RB1_14_t1	0.7544	chr13:48953730-48953786	48953773-48953786
RB1_15	RB1_15_t1	1	chr13:48954189-48954220	-
RB1_16	RB1_16_t1	1	chr13:48954301-48954377	-
RB1_17	RB1_17_t1	1	chr13:48955383-48955579	-
RB1_18	RB1_18_t1	1	chr13:49027129-49027247	-
RB1_19	RB1_19_t1	1	chr13:49030340-49030485	-
RB1_20	RB1_20_t1	1	chr13:49033824-49033969	-
RB1_21	RB1_21_t1	1	chr13:49037867-49037971	-
RB1_22	RB1_22_t1	1	chr13:49039134-49039247	-
RB1_23	RB1_23_t1	1	chr13:49039341-49039504	-
RB1_24	RB1_24_t1	1	chr13:49047496-49047526	-
RB1_25	RB1_25_t1	1	chr13:49050837-49050979	-
RB1_26	RB1_26_t1	1	chr13:49051491-49051540	-
RB1_27	RB1_27_t1	1	chr13:49054134-49054207	-
TP53_2	TP53_2_t1	1	chr17:7579839-7579912	-
TP53_3	TP53_3_t1	1	chr17:7579700-7579721	-
TP53_4	TP53_4_t1	1	chr17:7579312-7579590	-
TP53_5	TP53_5_t1	1	chr17:7578371-7578554	-
TP53_6	TP53_6_t1	1	chr17:7578177-7578289	-
TP53_7	TP53_7_t1	1	chr17:7577499-7577608	-
TP53_8	TP53_8_t1	1	chr17:7577019-7577155	-
TP53_9	TP53_9_t1	1	chr17:7576853-7576926	-
TP53_10	TP53_10_t1	1	chr17:7573927-7574033	-
TP53_11	TP53_11_t1	1	chr17:7572927-7573008	-
NF1_1	NF1_1_t1	1	chr17:29422328-29422387	-
NF1_2	NF1_2_t1	1	chr17:29483001-29483144	-
NF1_3	NF1_3_t1	1	chr17:29486028-29486111	-
NF1_4	NF1_4_t1	1	chr17:29490204-29490394	-
NF1_5	NF1_5_t1	1	chr17:29496909-29497015	-
NF1_6	NF1_6_t1	1	chr17:29508440-29508507	-
NF1_7	NF1_7_t1	1	chr17:29508728-29508803	-
NF1_8	NF1_8_t1	1	chr17:29509526-29509683	-
NF1_9	NF1_9_t1	1	chr17:29527440-29527613	-
NF1_10	NF1_10_t1	1	chr17:29528055-29528177	-
NF1_11	NF1_11_t1	1	chr17:29528429-29528503	-
NF1_12	NF1_12_t1	1	chr17:29533258-29533389	-
NF1_13	NF1_13_t1	1	chr17:29541469-29541603	-
NF1_14	NF1_14_t1	1	chr17:29546023-29546136	-
NF1_15	NF1_15_t1	1	chr17:29548868-29548947	-
NF1_16	NF1_16_t1	1	chr17:29550462-29550585	-
NF1_17	NF1_17_t1	1	chr17:29552113-29552268	-
NF1_18	NF1_18_t1	1	chr17:29553453-29553702	-
NF1_19	NF1_19_t1	1	chr17:29554236-29554309	-
NF1_20	NF1_20_t1	1	chr17:29554541-29554624	-
NF1_21	NF1_21_t1	1	chr17:29556043-29556483	-
NF1_22	NF1_22_t1	1	chr17:29556853-29556992	-
NF1_23	NF1_23_t1	1	chr17:29557278-29557400	-
NF1_24	NF1_24_t1	1	chr17:29557860-29557943	-
NF1_25	NF1_25_t1	1	chr17:29559091-29559207	-
NF1_26	NF1_26_t1	1	chr17:29559718-29559899	-
NF1_27	NF1_27_t1	1	chr17:29560020-29560231	-
NF1_28	NF1_28_t1	1	chr17:29562629-29562790	-
NF1_29	NF1_29_t1	1	chr17:29562936-29563039	-
NF1_30	NF1_30_t1	1	chr17:29576002-29576137	-
NF1_31	NF1_31_t1	1	chr17:29579956-29580018	-
NF1_32	NF1_32_t1	1	chr17:29585362-29585520	-
NF1_33	NF1_33_t1	1	chr17:29586050-29586147	-
NF1_34	NF1_34_t1	1	chr17:29587387-29587533	-
NF1_35	NF1_35_t1	1	chr17:29588729-29588875	-
NF1_36	NF1_36_t1	1	chr17:29592247-29592357	-
NF1_37	NF1_37_t1	1	chr17:29652838-29653270	-
NF1_38	NF1_38_t1	1	chr17:29654517-29654857	-
NF1_39	NF1_39_t1	1	chr17:29657314-29657516	-
NF1_40	NF1_40_t1	1	chr17:29661856-29662049	-
NF1_41	NF1_41_t1	0.9574	chr17:29663351-29663491	29663351-29663356
NF1_42	NF1_42_t1	1	chr17:29663653-29663932	-
NF1_43	NF1_43_t1	1	chr17:29664386-29664600	-
NF1_44	NF1_44_t1	1	chr17:29664837-29664898	-
NF1_45	NF1_45_t1	1	chr17:29665043-29665157	-
NF1_46	NF1_46_t1	1	chr17:29665722-29665823	-
NF1_47	NF1_47_t1	1	chr17:29667523-29667663	-
NF1_48	NF1_48_t1	1	chr17:29670027-29670153	-
NF1_49	NF1_49_t1	1	chr17:29676138-29676269	-
NF1_50	NF1_50_t1	1	chr17:29677201-29677336	-
NF1_51	NF1_51_t1	1	chr17:29679275-29679432	-
NF1_52	NF1_52_t1	1	chr17:29683478-29683600	-
NF1_53	NF1_53_t1	1	chr17:29683978-29684108	-
NF1_54	NF1_54_t1	1	chr17:29684287-29684387	-
NF1_55	NF1_55_t1	1	chr17:29685498-29685640	-
NF1_56	NF1_56_t1	1	chr17:29685987-29686033	-
NF1_57	NF1_57_t1	1	chr17:29687505-29687721	-
NF1_58	NF1_58_t1	1	chr17:29701031-29701173	-
BRAF_11	BRAF_11_t1	1	chr7:140481376-140481493	-
BRAF_15	BRAF_15_t1	1	chr7:140453075-140453193	-
EGFR_18	EGFR_18_t1	0.935	chr7:55241614-55241736	55241729-55241736
EGFR_19	EGFR_19_t1	1	chr7:55242415-55242513	-
EGFR_20	EGFR_20_t1	1	chr7:55248986-55249171	-
IDH1_4	IDH1_4_t1	1	chr2:209113093-209113384	-
IDH2_4	IDH2_4_t1	1	chr15:90631819-90631979	-
IDH2_8	IDH2_8_t1	1	chr15:90628507-90628619	-
EGFR_2	EGFR_2_t1	1	chr7:55209979-55210130	-
EGFR_3	EGFR_3_t1	1	chr7:55210998-55211181	-
EGFR_4	EGFR_4_t1	1	chr7:55214299-55214433	-
EGFR_6	EGFR_6_t1	1	chr7:55220239-55220357	-
EGFR_7	EGFR_7_t1	1	chr7:55221704-55221845	-
EGFR_8	EGFR_8_t1	1	chr7:55223523-55223639	-
EGFR_9	EGFR_9_t1	1	chr7:55224226-55224352	-
EGFR_11	EGFR_11_t1	1	chr7:55225356-55225446	-
EGFR_14	EGFR_14_t1	1	chr7:55231426-55231516	-
EGFR_15	EGFR_15_t1	1	chr7:55232973-55233130	-
EGFR_16	EGFR_16_t1	1	chr7:55238868-55238906	-
EGFR_17	EGFR_17_t1	1	chr7:55240676-55240817	-
EGFR_21	EGFR_21_t1	1	chr7:55259412-55259567	-
EGFR_25	EGFR_25_t1	1	chr7:55268881-55269048	-
NRAS_3	NRAS_3_t1	1	chr1:115256421-115256599	-
Converted Target Assays
Target Name	Assay ID	Assay Name	Inner Amplicon Coordinates	Design Rank	Design Note	GC%	Unique Coverage	Covered SNPs
PDGFRA_2	AAA0002932	PDGFRA_2_1	chr4:55124869-55125006	High		0.48	0.355	rs2303429
PDGFRA_3	AAA0002936	PDGFRA_3_1	chr4:55127229-55127382	High		0.48	0.695
PDGFRA_3	AAA0107155	PDGFRA_3_2	chr4:55127369-55127517	High		0.5	0.617	rs36035373
PDGFRA_3	AAA0169495	PDGFRA_3_3	chr4:55127475-55127609	High		0.51	0.459
PDGFRA_4	AAA0002938	PDGFRA_4_1	chr4:55129774-55129918	High		0.4	0.393	rs55947416
PDGFRA_4	AAA0002939	PDGFRA_4_2	chr4:55129891-55130037	High		0.5	0.429
PDGFRA_4	AAA0002937	PDGFRA_4_3	chr4:55129982-55130130	High		0.45	0.383	rs2229307
PDGFRA_5	AAA0002940	PDGFRA_5_1	chr4:55131052-55131187	High		0.41	0.052
PDGFRA_5	AAA0169497	PDGFRA_5_2	chr4:55131093-55131225	Medium	2	0.43	0.218
PDGFRA_6	AAA0002942	PDGFRA_6_1	chr4:55133403-55133548	Medium	2	0.46	0.288
PDGFRA_6	AAA0107156	PDGFRA_6_2	chr4:55133498-55133642	High		0.48	0.545
PDGFRA_7	AAA0020932	PDGFRA_7_1	chr4:55133688-55133826	High		0.45	0.252	rs78405886,rs4358459,rs77524207
PDGFRA_7	AAA0169503	PDGFRA_7_2	chr4:55133754-55133905	High		0.44	0.165	rs77524207
PDGFRA_7	AAA0169500	PDGFRA_7_3	chr4:55133852-55133985	High		0.43	0.022	rs113435030,rs28489067,rs28650939
PDGFRA_8	AAA0107160	PDGFRA_8_1	chr4:55136769-55136902	High		0.35	0.231
PDGFRA_8	AAA0169501	PDGFRA_8_2	chr4:55136831-55136966	High		0.39	0.096
PDGFRA_9	AAA0169498	PDGFRA_9_1	chr4:55138502-55138644	High		0.49	0.042
PDGFRA_9	AAA0002948	PDGFRA_9_2	chr4:55138567-55138701	High		0.48	0.319
PDGFRA_10	AAA0107159	PDGFRA_10_1	chr4:55139674-55139811	High		0.48	0.486	rs35597368
PDGFRA_10	AAA0002950	PDGFRA_10_2	chr4:55139771-55139905	High		0.56	0.637	rs35597368
PDGFRA_11	AAA0107161	PDGFRA_11_1	chr4:55140667-55140821	High		0.45	0.613	rs142296477
PDGFRA_12	AAA0153025	PDGFRA_12_1	chr4:55140978-55141114	High		0.45	0.044	rs1873778,rs121908589,rs121908586,rs121913271,rs121913270
PDGFRA_12	AAA0107162	PDGFRA_12_2	chr4:55141014-55141163	High		0.46	0.173	rs1873778,rs2307051,rs121908589,rs121908586,rs121913271,rs121913270
PDGFRA_13	AAA0107150	PDGFRA_13_1	chr4:55143507-55143664	Medium	2	0.52	0.665	rs10028020
PDGFRA_14	AAA0002958	PDGFRA_14_1	chr4:55144048-55144194	High		0.48	0.755
PDGFRA_15	AAA0002960	PDGFRA_15_1	chr4:55144480-55144615	High		0.43	0.132	rs121908587
PDGFRA_15	AAA0107163	PDGFRA_15_2	chr4:55144547-55144688	High		0.46	0.472	rs121908587
PDGFRA_16	AAA0002962	PDGFRA_16_1	chr4:55146437-55146587	High		0.4	0.291
PDGFRA_16	AAA0002961	PDGFRA_16_2	chr4:55146527-55146668	Medium	2	0.41	0.437	rs61735625
PDGFRA_17	AAA0169504	PDGFRA_17_1	chr4:55151473-55151623	High		0.43	0.146	rs72339681
PDGFRA_17	AAA0169499	PDGFRA_17_2	chr4:55151560-55151711	High		0.42	0.197	rs2412559
PDGFRA_18	AAA0103371	PDGFRA_18_1	chr4:55151967-55152112	High		0.49	0.397	rs2228230,rs121913269,rs121913259,rs121913261,rs121913262,rs121913264,rs121913265,rs121908585,rs121913258,rs121913260,rs121913257,rs121913263,rs121913267,rs121913268,rs121913266,rs121908588
PDGFRA_18	AAA0153024	PDGFRA_18_2	chr4:55152066-55152203	High		0.46	0.13	rs121913269,rs121913259,rs121913261,rs121913262,rs121913264,rs121913265,rs121908585,rs121913258,rs121913260,rs121913257,rs121913263,rs121913267,rs121913268,rs121913266,rs121908588
PDGFRA_19	AAA0169502	PDGFRA_19_1	chr4:55153587-55153721	High		0.5	0.83
PDGFRA_20	AAA0107157	PDGFRA_20_1	chr4:55154920-55155080	High		0.52	0.621
PDGFRA_21	AAA0002968	PDGFRA_21_1	chr4:55155174-55155324	High		0.48	0.702
PDGFRA_22	AAA0002971	PDGFRA_22_1	chr4:55156435-55156580	High		0.4	0.26
PDGFRA_22	AAA0169496	PDGFRA_22_2	chr4:55156518-55156652	High		0.53	0.274
PDGFRA_22	AAA0107152	PDGFRA_22_3	chr4:55156618-55156772	High		0.59	0.445
PDGFRA_23	AAA0107158	PDGFRA_23_1	chr4:55161250-55161393	High		0.51	0.215	rs3733540
PDGFRA_23	AAA0107154	PDGFRA_23_2	chr4:55161323-55161477	High		0.53	0.297
PIK3CA_2	AAA0002881	PIK3CA_2_1	chr3:178916563-178916707	High		0.41	0.235
PIK3CA_2	AAA0107171	PIK3CA_2_2	chr3:178916648-178916782	High		0.41	0.163
PIK3CA_2	AAA0021192	PIK3CA_2_3	chr3:178916730-178916879	High		0.37	0.493	rs121913287
PIK3CA_2	AAA0002879	PIK3CA_2_4	chr3:178916857-178917007	High		0.35	0.57	rs3729674,rs121913287
PIK3CA_3	AAA0104911	PIK3CA_3_1	chr3:178917413-178917555	High		0.34	0.245	rs115746478
PIK3CA_3	AAA0170413	PIK3CA_3_2	chr3:178917513-178917645	High		0.39	0.376
PIK3CA_3	AAA0104937	PIK3CA_3_3	chr3:178917606-178917722	High		0.34	0.359
PIK3CA_4	AAA0068669	PIK3CA_4_1	chr3:178919048-178919162	High		0.37	0.496
PIK3CA_4	AAA0002887	PIK3CA_4_2	chr3:178919135-178919275	High		0.35	0.418
PIK3CA_4	AAA0104913	PIK3CA_4_3	chr3:178919222-178919364	Medium	2	0.3	0.371
PIK3CA_5	AAA0149588	PIK3CA_5_1	chr3:178921310-178921440	High		0.4	0.336	rs202180110
PIK3CA_5	AAA0002890	PIK3CA_5_2	chr3:178921376-178921529	High		0.39	0.071
PIK3CA_5	AAA0021186	PIK3CA_5_3	chr3:178921452-178921581	High		0.34	0.369	rs121913284
PIK3CA_6	AAA0112529	PIK3CA_6_1	chr3:178922213-178922358	High		0.36	0.466	rs3729676,rs3729677,rs2699896
PIK3CA_6	AAA0002894	PIK3CA_6_2	chr3:178922370-178922513	Medium	2	0.35	0.049	rs3729679
PIK3CA_7	AAA0002896	PIK3CA_7_1	chr3:178927306-178927451	Medium	2	0.35	0.123	rs3729682,rs3729680
PIK3CA_7	AAA0149592	PIK3CA_7_2	chr3:178927401-178927540	High		0.37	0.264	rs3729680
PIK3CA_8	AAA0103364	PIK3CA_8_1	chr3:178927920-178928054	High		0.33	0.274	rs121913272
PIK3CA_8	AAA0002898	PIK3CA_8_2	chr3:178928011-178928161	High		0.34	0.477
PIK3CA_9	AAA0002900	PIK3CA_9_1	chr3:178928185-178928322	High		0.42	0.551
PIK3CA_9	AAA0137146	PIK3CA_9_2	chr3:178928295-178928421	High		0.39	0.244
PIK3CA_10	AAA0153048	PIK3CA_10_1	chr3:178935956-178936106	Medium	4	0.36	0.397	rs104885999,rs121913285,rs121913273,rs104886003,rs121913274,rs121913275,rs121913286
PIK3CA_10	AAA0102696	PIK3CA_10_2	chr3:178936058-178936168	Medium	5	0.36	0.144	rs121913285,rs121913273,rs104886003,rs121913274,rs121913275,rs121913286,rs104886000,rs104886001
PIK3CA_11	AAA0169533	PIK3CA_11_1	chr3:178936945-178937070	High		0.36	0.651
PIK3CA_12	AAA0107175	PIK3CA_12_1	chr3:178937306-178937454	High		0.39	0.45	rs41273619,rs104886021
PIK3CA_12	AAA0002905	PIK3CA_12_2	chr3:178937426-178937568	Medium	2	0.3	0.483	rs4118334,rs104886022
PIK3CA_13	AAA0002906	PIK3CA_13_1	chr3:178937719-178937842	High		0.31	0.839
PIK3CA_14	AAA0104928	PIK3CA_14_1	chr3:178938716-178938862	Medium	5	0.34	0.415	rs199876087,rs6443625,rs121913282
PIK3CA_14	AAA0107167	PIK3CA_14_2	chr3:178938835-178938985	Medium	2	0.43	0.55	rs121913282
PIK3CA_15	AAA0169528	PIK3CA_15_1	chr3:178941838-178941972	High		0.39	0.489
PIK3CA_15	AAA0002911	PIK3CA_15_2	chr3:178941935-178942080	High		0.35	0.021
PIK3CA_16	AAA0021195	PIK3CA_16_1	chr3:178942373-178942518	High		0.28	0.116	rs2699889
PIK3CA_16	AAA0169530	PIK3CA_16_2	chr3:178942505-178942630	High		0.37	0.722
PIK3CA_17	AAA0002914	PIK3CA_17_1	chr3:178943695-178943834	High		0.36	0.564
PIK3CA_18	AAA0002916	PIK3CA_18_1	chr3:178947000-178947148	High		0.36	0.369
PIK3CA_18	AAA0104908	PIK3CA_18_2	chr3:178947115-178947244	High		0.4	0.631
PIK3CA_19	AAA0169532	PIK3CA_19_1	chr3:178947722-178947855	High		0.39	0.119
PIK3CA_19	AAA0169531	PIK3CA_19_2	chr3:178947808-178947921	High		0.36	0.474
PIK3CA_20	AAA0002919	PIK3CA_20_1	chr3:178947920-178948068	High		0.29	0.242
PIK3CA_20	AAA0002920	PIK3CA_20_2	chr3:178948049-178948198	High		0.35	0.64	rs3729693
PIK3CA_21	AAA0002925	PIK3CA_21_1	chr3:178951828-178951972	High		0.38	0.428
PIK3CA_21	AAA0104917	PIK3CA_21_2	chr3:178951944-178952096	High		0.39	0.569	rs17849079,rs121913288,rs121913283,rs121913281,rs121913279,rs121913277
PIK3CA_21	AAA0002923	PIK3CA_21_3	chr3:178952060-178952204	High		0.4	0.386	rs121913283,rs121913281,rs121913279,rs121913277
PIK3R1_2	AAA0045811	PIK3R1_2_1	chr5:67522468-67522617	High		0.43	0.187
PIK3R1_2	AAA0133786	PIK3R1_2_2	chr5:67522532-67522679	High		0.44	0.155
PIK3R1_2	AAA0045806	PIK3R1_2_3	chr5:67522641-67522781	High		0.51	0.163	rs706713
PIK3R1_2	AAA0133783	PIK3R1_2_4	chr5:67522703-67522851	High		0.47	0.376	rs706713,rs706714
PIK3R1_3	AAA0169512	PIK3R1_3_1	chr5:67569170-67569321	High		0.46	0.612
PIK3R1_4	AAA0169507	PIK3R1_4_1	chr5:67569737-67569891	High		0.46	0.484	rs171649
PIK3R1_5	AAA0021256	PIK3R1_5_1	chr5:67575386-67575523	High		0.39	0.094
PIK3R1_5	AAA0169506	PIK3R1_5_2	chr5:67575443-67575576	High		0.44	0.284	rs61749601
PIK3R1_6	AAA0021263	PIK3R1_6_1	chr5:67576325-67576476	High		0.35	0.454
PIK3R1_6	AAA0169509	PIK3R1_6_2	chr5:67576425-67576577	High		0.41	0.529
PIK3R1_7	AAA0169518	PIK3R1_7_1	chr5:67576725-67576859	High		0.33	0.593	rs70937068
PIK3R1_8	AAA0169517	PIK3R1_8_1	chr5:67588082-67588231	High		0.4	0.687	rs3730089
PIK3R1_9	AAA0169513	PIK3R1_9_1	chr5:67588913-67589044	High		0.39	0.75
PIK3R1_10	AAA0021211	PIK3R1_10_1	chr5:67589081-67589228	High		0.31	0.385	rs3730090
PIK3R1_10	AAA0169510	PIK3R1_10_2	chr5:67589188-67589333	High		0.36	0.569	rs3730090
PIK3R1_11	AAA0107515	PIK3R1_11_1	chr5:67589433-67589563	High		0.26	0.061
PIK3R1_11	AAA0107888	PIK3R1_11_2	chr5:67589545-67589651	High		0.3	0.131
PIK3R1_11	AAA0169516	PIK3R1_11_3	chr5:67589578-67589717	High		0.28	0.079	rs146841842
PIK3R1_12	AAA0169508	PIK3R1_12_1	chr5:67590308-67590440	High		0.34	0.143
PIK3R1_12	AAA0169511	PIK3R1_12_2	chr5:67590383-67590515	High		0.37	0.496
PIK3R1_13	AAA0021199	PIK3R1_13_1	chr5:67590935-67591077	High		0.38	0.441
PIK3R1_13	AAA0052007	PIK3R1_13_2	chr5:67591039-67591180	High		0.37	0.528
PIK3R1_14	AAA0052005	PIK3R1_14_1	chr5:67591213-67591362	High		0.37	0.46
PIK3R1_15	AAA0133817	PIK3R1_15_1	chr5:67591942-67592084	High		0.48	0.245	rs112011545
PIK3R1_15	AAA0169514	PIK3R1_15_2	chr5:67592034-67592173	High		0.46	0.607	rs193921079
PIK3R1_16	AAA0021216	PIK3R1_16_1	chr5:67593197-67593336	High		0.45	0.386
PIK3R1_16	AAA0021200	PIK3R1_16_2	chr5:67593294-67593436	High		0.48	0.65	rs3729981
PTEN_1	AAA0003341	PTEN_1_1	chr10:89624165-89624311	High		0.49	0.537	rs11202592,rs121913290,rs121909233
PTEN_2	AAA0003338	PTEN_2_1	chr10:89653768-89653896	High		0.3	0.659	rs121909225
PTEN_3	AAA0003350	PTEN_3_1	chr10:89685200-89685338	High		0.26	0.324	rs121909236,rs121909226
PTEN_4	AAA0003351	PTEN_4_1	chr10:89690738-89690883	Medium	2	0.31	0.301
PTEN_5	AAA0003354	PTEN_5_1	chr10:89692714-89692852	High		0.34	0.115	rs201076013,rs121909238,rs121909230
PTEN_5	AAA0003353	PTEN_5_2	chr10:89692786-89692937	High		0.39	0.217	rs121909238,rs121909230,rs121909237,rs121909222,rs121909223,rs121909218,rs121909224,rs121909229,rs121913292,rs121909241
PTEN_5	AAA0003352	PTEN_5_3	chr10:89692886-89693031	Medium	4	0.39	0.486	rs121909223,rs121909218,rs121909224,rs121909229,rs121913292,rs121909241,rs121909220
PTEN_6	AAA0048272	PTEN_6_1	chr10:89711796-89711920	High		0.36	0.088	rs121909221,rs121913293,rs121913294,rs104894184
PTEN_6	AAA0052146	PTEN_6_2	chr10:89711886-89712019	High		0.41	0.716	rs121909221,rs121913293,rs121913294,rs104894184,rs121909232
PTEN_7	AAA0101348	PTEN_7_1	chr10:89717571-89717706	High		0.43	0.279	rs121909227,rs121909234,rs121909219,rs121909235,rs121909240
PTEN_7	AAA0101344	PTEN_7_2	chr10:89717648-89717787	High		0.41	0.5	rs121909219,rs121909235,rs121909240,rs121909239,rs121909228,rs121913289
PTEN_8	AAA0109926	PTEN_8_1	chr10:89720638-89720771	Medium	2	0.31	0.851	rs142420551
PTEN_8	AAA0003361	PTEN_8_2	chr10:89720765-89720907	High		0.33	0.727	rs555895,rs121913291,rs121909231
PTEN_9	AAA0101342	PTEN_9_1	chr10:89725023-89725153	High		0.38	0.076
PTEN_9	AAA0169523	PTEN_9_2	chr10:89725054-89725197	High		0.39	0.076
PTEN_9	AAA0169522	PTEN_9_3	chr10:89725165-89725265	High		0.32	0.317
RB1_1	AAA0169591	RB1_1_1	chr13:48878019-48878134	Medium	1	0.77	0.233
RB1_1	AAA0000565	RB1_1_2	chr13:48878076-48878230	Medium	1	0.76	0.329
RB1_2	AAA0000561	RB1_2_1	chr13:48881342-48881488	High		0.32	0.129
RB1_2	AAA0169600	RB1_2_2	chr13:48881435-48881533	High		0.37	0.172
RB1_2	AAA0000557	RB1_2_3	chr13:48881506-48881644	Medium	2	0.29	0.065	rs3092865
RB1_3	AAA0169601	RB1_3_1	chr13:48916661-48916804	High		0.31	0.042
RB1_3	AAA0169594	RB1_3_2	chr13:48916741-48916870	High		0.34	0.354
RB1_4	AAA0103331	RB1_4_1	chr13:48919181-48919309	High		0.29	0.062	rs121913296
RB1_4	AAA0114893	RB1_4_2	chr13:48919224-48919361	High		0.3	0.188	rs198617,rs121913296
RB1_5	AAA0169595	RB1_5_1	chr13:48921830-48921981	High		0.25	0.079	rs198616,rs3092884
RB1_5	AAA0169598	RB1_5_2	chr13:48921973-48922082	High		0.31	0.164
RB1_6	AAA0103332	RB1_6_1	chr13:48923065-48923213	High		0.27	0.456	rs121913298
RB1_7	AAA0000542	RB1_7_1	chr13:48934092-48934238	High		0.33	0.143
RB1_7	AAA0114894	RB1_7_2	chr13:48934174-48934278	Medium	2	0.34	0.238
RB1_8	AAA0000536	RB1_8_1	chr13:48936886-48937021	High		0.34	0.382
RB1_8	AAA0000541	RB1_8_2	chr13:48937003-48937140	High		0.32	0.522	rs121908691
RB1_9	AAA0114895	RB1_9_1	chr13:48938993-48939144	Medium	2	0.28	0.513
RB1_10	AAA0109487	RB1_10_1	chr13:48941588-48941737	High		0.31	0.013	rs121913300
RB1_10	AAA0169602	RB1_10_2	chr13:48941632-48941767	Medium	4	0.29	0.015	rs121913300
RB1_11	AAA0154289	RB1_11_1	chr13:48942589-48942715	High		0.33	0.173	rs121913301
RB1_11	AAA0114896	RB1_11_2	chr13:48942685-48942782	High		0.31	0.255	rs121913301
RB1_12	AAA0000551	RB1_12_1	chr13:48947449-48947589	High		0.33	0.348	rs185587,rs1049722
RB1_12	AAA0109726	RB1_12_2	chr13:48947610-48947735	Medium	2	0.27	0.151
RB1_13	AAA0114897	RB1_13_1	chr13:48951015-48951146	High		0.36	0.159	rs3092886
RB1_13	AAA0169592	RB1_13_2	chr13:48951075-48951220	Medium	4	0.35	0.164
RB1_14	AAA0169603	RB1_14_1	chr13:48953625-48953772	Medium	2	0.35	0.291	rs3092891,rs121913302
RB1_15	AAA0114898	RB1_15_1	chr13:48954149-48954298	High		0.21	0.213	rs9535023
RB1_16	AAA0114900	RB1_16_1	chr13:48954208-48954356	High		0.27	0.134
RB1_16	AAA0114899	RB1_16_2	chr13:48954321-48954462	High		0.37	0.148	rs112189207
RB1_17	AAA0000539	RB1_17_1	chr13:48955353-48955491	High		0.31	0.345
RB1_17	AAA0000558	RB1_17_2	chr13:48955431-48955565	High		0.36	0.126	rs121913303,rs121913304
RB1_17	AAA0154294	RB1_17_3	chr13:48955509-48955641	High		0.34	0.105	rs121913303,rs121913304
RB1_18	AAA0114901	RB1_18_1	chr13:49027124-49027262	High		0.35	0.856	rs3092895,rs3092896,rs137853292,rs121913305
RB1_19	AAA0161424	RB1_19_1	chr13:49030294-49030434	High		0.38	0.262	rs137853297
RB1_19	AAA0114903	RB1_19_2	chr13:49030377-49030513	Medium	2	0.4	0.372	rs121908692
RB1_20	AAA0154297	RB1_20_1	chr13:49033801-49033922	High		0.4	0.057	rs121913299,rs137853294,rs137853295
RB1_20	AAA0169599	RB1_20_2	chr13:49033831-49033975	High		0.44	0.324	rs3092903,rs121913299,rs137853294,rs137853295
RB1_21	AAA0103336	RB1_21_1	chr13:49037804-49037948	High		0.3	0.11	rs121913295,rs137853296
RB1_21	AAA0000566	RB1_21_2	chr13:49037883-49038017	Medium	4	0.3	0.17	rs137853296
RB1_22	AAA0154302	RB1_22_1	chr13:49039018-49039152	Medium	4	0.23	0.052
RB1_22	AAA0154301	RB1_22_2	chr13:49039141-49039240	Medium	2	0.36	0.54	rs3092905,rs121913297
RB1_22	AAA0114908	RB1_22_3	chr13:49039207-49039346	High		0.36	0.05
RB1_23	AAA0169590	RB1_23_1	chr13:49039307-49039463	High		0.41	0.21	rs137853293
RB1_23	AAA0114910	RB1_23_2	chr13:49039374-49039522	High		0.43	0.275	rs137853293
RB1_24	AAA0114911	RB1_24_1	chr13:49047458-49047605	High		0.28	0.21
RB1_25	AAA0000530	RB1_25_1	chr13:49050801-49050952	High		0.37	0.224
RB1_25	AAA0000555	RB1_25_2	chr13:49050871-49051017	High		0.43	0.184	rs3020646
RB1_26	AAA0114912	RB1_26_1	chr13:49051418-49051553	High		0.32	0.368	rs3092904,rs77317605
RB1_27	AAA0114914	RB1_27_1	chr13:49054103-49054238	High		0.43	0.544
TP53_2	AAA0000503	TP53_2_1	chr17:7579786-7579943	High		0.6	0.468	rs1642785
TP53_3	AAA0104282	TP53_3_1	chr17:7579618-7579755	High		0.57	0.159	rs17883323,rs17878362,rs2307496
TP53_4	AAA0112770	TP53_4_1	chr17:7579281-7579441	High		0.61	0.553	rs121912658
TP53_4	AAA0123719	TP53_4_2	chr17:7579401-7579553	High		0.6	0.085	rs1042522
TP53_4	AAA0104281	TP53_4_3	chr17:7579455-7579595	High		0.57	0.262	rs1042522,rs1800370,rs121912661
TP53_5	AAA0000494	TP53_5_1	chr17:7578336-7578484	Medium	1	0.66	0.389	rs28934578,rs193920817,rs121912654,rs137852793,rs137852789,rs137852790,rs137852791,rs28934874
TP53_5	AAA0049222	TP53_5_2	chr17:7578429-7578575	High		0.59	0.476	rs193920817,rs121912654,rs137852793,rs137852789,rs137852790,rs137852791,rs28934874,rs137852794,rs28934875,rs28934873,rs137852792
TP53_6	AAA0100445	TP53_6_1	chr17:7578145-7578294	High		0.52	0.753	rs1800372,rs121912666,rs121912665
TP53_7	AAA0151999	TP53_7_1	chr17:7577489-7577645	High		0.57	0.701	rs17880604,rs121912652,rs28934577,rs121912653,rs28934571,rs11540652,rs121912651,rs121912656,rs28934575,rs121912655,rs28934573,rs193920789
TP53_8	AAA0138797	TP53_8_1	chr17:7576966-7577100	High		0.56	0.022	rs121913344,rs121912663,rs121912667,rs28934574,rs121912660,rs193920853
TP53_8	AAA0084994	TP53_8_2	chr17:7577022-7577171	High		0.55	0.367	rs121913344,rs121912663,rs121912667,rs28934574,rs121912660,rs193920853,rs28934576,rs121913343,rs121912657,rs193920774
TP53_9	AAA0000496	TP53_9_1	chr17:7576778-7576931	High		0.45	0.481	rs1800899,rs121912659
TP53_10	AAA0000506	TP53_10_1	chr17:7573882-7574029	High		0.61	0.473	rs17880847,rs35993958,rs141402957,rs121912662,rs121912664
TP53_10	AAA0000505	TP53_10_2	chr17:7573997-7574145	Medium	4	0.44	0.027	rs121912664
TP53_11	AAA0000500	TP53_11_1	chr17:7572870-7573018	High		0.52	0.55
NF1_1	AAA0000345	NF1_1_1	chr17:29422273-29422433	Medium	1,2	0.76	0.373
NF1_2	AAA0000360	NF1_2_1	chr17:29482905-29483049	High		0.34	0.138	rs200246336,rs199474725
NF1_2	AAA0169548	NF1_2_2	chr17:29483021-29483153	High		0.36	0.714	rs17881168,rs199474725
NF1_3	AAA0000387	NF1_3_1	chr17:29485983-29486127	High		0.33	0.579	rs199474726,rs199474729,rs199474728
NF1_4	AAA0138376	NF1_4_1	chr17:29490134-29490268	Medium	2	0.33	0.141	rs199474731
NF1_4	AAA0179463	NF1_4_2	chr17:29490223-29490354	High		0.43	0.152	rs199474731,rs199474734
NF1_4	AAA0000351	NF1_4_3	chr17:29490289-29490431	High		0.4	0.28	rs199474734,rs199474744,rs199474752
NF1_5	AAA0138340	NF1_5_1	chr17:29496870-29496970	Medium	2	0.3	0.03
NF1_5	AAA0000352	NF1_5_2	chr17:29496912-29497050	High		0.28	0.324	rs199474753
NF1_6	AAA0000386	NF1_6_1	chr17:29508408-29508553	High		0.31	0.466	rs199474756
NF1_7	AAA0000370	NF1_7_1	chr17:29508718-29508850	High		0.33	0.571	rs1801052,rs200962248
NF1_8	AAA0169546	NF1_8_1	chr17:29509480-29509619	High		0.36	0.329
NF1_8	AAA0132232	NF1_8_2	chr17:29509572-29509719	High		0.37	0.432
NF1_9	AAA0169541	NF1_9_1	chr17:29527335-29527479	High		0.32	0.055
NF1_9	AAA0169540	NF1_9_2	chr17:29527448-29527580	High		0.42	0.09	rs199474735,rs199474767,rs199474736,rs199474773
NF1_9	AAA0169537	NF1_9_3	chr17:29527492-29527619	High		0.4	0.258	rs199474735,rs199474767,rs199474736,rs199474773
NF1_10	AAA0169538	NF1_10_1	chr17:29528048-29528176	High		0.4	0.512	rs137854563,rs199474768,rs199474769
NF1_10	AAA0169561	NF1_10_2	chr17:29528121-29528255	High		0.35	0.007	rs199474768,rs199474769
NF1_11	AAA0169552	NF1_11_1	chr17:29528368-29528498	High		0.33	0.168
NF1_11	AAA0169542	NF1_11_2	chr17:29528451-29528582	High		0.33	0.038	rs17885375
NF1_12	AAA0169547	NF1_12_1	chr17:29533216-29533362	High		0.4	0.225
NF1_12	AAA0000373	NF1_12_2	chr17:29533291-29533442	High		0.41	0.178
NF1_13	AAA0000316	NF1_13_1	chr17:29541373-29541513	High		0.28	0.213	rs2905876
NF1_13	AAA0000408	NF1_13_2	chr17:29541499-29541626	High		0.31	0.703	rs137854557,rs199474757,rs137854558
NF1_14	AAA0138347	NF1_14_1	chr17:29545982-29546132	Medium	2	0.43	0.113	rs199474770,rs199474737
NF1_14	AAA0000374	NF1_14_2	chr17:29546040-29546193	High		0.45	0.026	rs2905880,rs199474770,rs199474737
NF1_15	AAA0000364	NF1_15_1	chr17:29548780-29548920	High		0.33	0.22	rs199474758
NF1_15	AAA0132228	NF1_15_2	chr17:29548899-29549042	High		0.29	0.188
NF1_16	AAA0169560	NF1_16_1	chr17:29550390-29550525	High		0.35	0.081	rs199474774,rs199474759,rs199474760
NF1_16	AAA0132225	NF1_16_2	chr17:29550473-29550621	High		0.32	0.403	rs199474774,rs199474759,rs199474760,rs142712751
NF1_17	AAA0169550	NF1_17_1	chr17:29552082-29552214	High		0.39	0.241	rs199474738
NF1_17	AAA0132202	NF1_17_2	chr17:29552145-29552291	High		0.42	0.367	rs199474738
NF1_18	AAA0169534	NF1_18_1	chr17:29553451-29553588	High		0.54	0.935	rs2230851,rs2285892,rs199474761,rs199474727
NF1_18	AAA0000380	NF1_18_2	chr17:29553582-29553737	High		0.46	0.731	rs199474727
NF1_19	AAA0000322	NF1_19_1	chr17:29554166-29554315	High		0.49	0.493	rs199474762,rs199474777
NF1_20	AAA0138405	NF1_20_1	chr17:29554493-29554599	High		0.39	0.467	rs199474771,rs199474745,rs199474746,rs199474763,rs199474730,rs199474778
NF1_20	AAA0169545	NF1_20_2	chr17:29554591-29554725	High		0.35	0.185
NF1_21	AAA0000355	NF1_21_1	chr17:29555979-29556127	High		0.39	0.269
NF1_21	AAA0109510	NF1_21_2	chr17:29556083-29556200	High		0.5	0.161	rs17883704,rs199474785,rs137854566,rs199474747,rs199474748
NF1_21	AAA0169557	NF1_21_3	chr17:29556147-29556285	High		0.52	0.158	rs17883704,rs199474785,rs137854566,rs199474747,rs199474748,rs199474739
NF1_21	AAA0132216	NF1_21_4	chr17:29556223-29556357	High		0.47	0.474	rs199474739,rs199474786
NF1_21	AAA0169544	NF1_21_5	chr17:29556350-29556487	High		0.39	0.913	rs199474775
NF1_22	AAA0000407	NF1_22_1	chr17:29556771-29556924	High		0.38	0.279	rs17880825,rs199474749
NF1_22	AAA0000340	NF1_22_2	chr17:29556896-29557041	High		0.36	0.466	rs199474749
NF1_23	AAA0132211	NF1_23_1	chr17:29557209-29557353	High		0.31	0.131
NF1_23	AAA0000343	NF1_23_2	chr17:29557297-29557444	High		0.36	0.318	rs137854553
NF1_24	AAA0000369	NF1_24_1	chr17:29557825-29557968	High		0.37	0.583
NF1_25	AAA0169555	NF1_25_1	chr17:29559045-29559174	High		0.39	0.131	rs199474740
NF1_25	AAA0000406	NF1_25_2	chr17:29559108-29559231	Medium	2	0.41	0.266	rs199474740
NF1_26	AAA0000324	NF1_26_1	chr17:29559670-29559808	High		0.42	0.468
NF1_26	AAA0132189	NF1_26_2	chr17:29559783-29559935	High		0.45	0.595	rs2066736,rs199474779,rs199474764
NF1_27	AAA0169562	NF1_27_1	chr17:29560018-29560152	High		0.42	0.593	rs199474787,rs199474780,rs199474741,rs199474732
NF1_27	AAA0000396	NF1_27_2	chr17:29560100-29560241	Medium	2	0.46	0.556	rs199474780,rs199474741,rs199474732
NF1_28	AAA0000409	NF1_28_1	chr17:29562578-29562712	High		0.39	0.526	rs137854562,rs137854564,rs199474765
NF1_28	AAA0169543	NF1_28_2	chr17:29562700-29562852	High		0.41	0.51	rs199474742,rs137854556
NF1_29	AAA0000376	NF1_29_1	chr17:29562905-29563044	High		0.38	0.743
NF1_30	AAA0000410	NF1_30_1	chr17:29575919-29576073	High		0.36	0.271	rs137854559
NF1_30	AAA0000393	NF1_30_2	chr17:29576044-29576198	High		0.4	0.413	rs137854559,rs137854560
NF1_31	AAA0169535	NF1_31_1	chr17:29579894-29580031	High		0.36	0.457
NF1_32	AAA0169539	NF1_32_1	chr17:29585279-29585427	High		0.39	0.329	rs199474789,rs137854554
NF1_32	AAA0000401	NF1_32_2	chr17:29585411-29585552	High		0.4	0.655	rs17884349,rs199474789,rs137854554,rs199474790,rs199474788,rs137854550,rs199474781,rs199474750
NF1_33	AAA0000341	NF1_33_1	chr17:29586048-29586153	High		0.36	0.925	rs199474733,rs199474754,rs199474755
NF1_34	AAA0000298	NF1_34_1	chr17:29587286-29587439	High		0.34	0.052	rs17881285,rs199474772,rs199474743
NF1_34	AAA0169563	NF1_34_2	chr17:29587395-29587525	High		0.39	0.214	rs199474772,rs199474743
NF1_34	AAA0132186	NF1_34_3	chr17:29587468-29587618	High		0.38	0.053
NF1_35	AAA0000332	NF1_35_1	chr17:29588651-29588803	High		0.4	0.301	rs8072417
NF1_35	AAA0000308	NF1_35_2	chr17:29588775-29588918	High		0.43	0.5	rs137854555
NF1_36	AAA0000297	NF1_36_1	chr17:29592221-29592352	High		0.35	0.523	rs199474766
NF1_36	AAA0000417	NF1_36_2	chr17:29592316-29592468	High		0.36	0.033	rs16972128,rs199474766
NF1_37	AAA0000402	NF1_37_1	chr17:29652784-29652931	High		0.32	0.176	rs10512435,rs17880521
NF1_37	AAA0169536	NF1_37_2	chr17:29652864-29652996	High		0.39	0.165	rs10512435,rs17880521
NF1_37	AAA0132182	NF1_37_3	chr17:29652954-29653099	High		0.47	0.295
NF1_37	AAA0132201	NF1_37_4	chr17:29653040-29653190	High		0.49	0.397
NF1_37	AAA0132234	NF1_37_5	chr17:29653160-29653313	High		0.43	0.52	rs9894648
NF1_38	AAA0132212	NF1_38_1	chr17:29654457-29654604	High		0.4	0.324	rs199474782
NF1_38	AAA0000328	NF1_38_2	chr17:29654565-29654714	High		0.46	0.26	rs199474782
NF1_38	AAA0000415	NF1_38_3	chr17:29654644-29654777	High		0.53	0.082
NF1_38	AAA0000416	NF1_38_4	chr17:29654726-29654879	High		0.47	0.52	rs2285894
NF1_39	AAA0000400	NF1_39_1	chr17:29657255-29657396	High		0.34	0.19
NF1_39	AAA0132236	NF1_39_2	chr17:29657341-29657483	High		0.4	0.112	rs137854565
NF1_39	AAA0000413	NF1_39_3	chr17:29657413-29657558	High		0.34	0.226	rs137854565
NF1_40	AAA0132187	NF1_40_1	chr17:29661795-29661914	High		0.33	0.225	rs199474791,rs199474792
NF1_40	AAA0169559	NF1_40_2	chr17:29661883-29662019	High		0.37	0.555	rs199474791,rs199474792,rs137854552
NF1_40	AAA0169554	NF1_40_3	chr17:29661991-29662124	Medium	2	0.41	0.224	rs199474751
NF1_41	AAA0109520	NF1_41_1	chr17:29663357-29663452	High		0.4	0.927	rs199474783
NF1_41	AAA0132220	NF1_41_2	chr17:29663446-29663584	High		0.34	0.281
NF1_42	AAA0132199	NF1_42_1	chr17:29663603-29663741	High		0.32	0.281	rs66638017
NF1_42	AAA0000325	NF1_42_2	chr17:29663692-29663842	High		0.43	0.424	rs137854561
NF1_42	AAA0132203	NF1_42_3	chr17:29663806-29663953	High		0.44	0.608
NF1_43	AAA0132224	NF1_43_1	chr17:29664330-29664462	High		0.33	0.158	rs137854551
NF1_43	AAA0000299	NF1_43_2	chr17:29664407-29664559	High		0.46	0.092	rs137854551
NF1_43	AAA0132240	NF1_43_3	chr17:29664477-29664605	High		0.44	0.318
NF1_44	AAA0000305	NF1_44_1	chr17:29664750-29664882	High		0.36	0.293	rs199474776
NF1_44	AAA0132185	NF1_44_2	chr17:29664876-29665006	High		0.29	0.122
NF1_45	AAA0000397	NF1_45_1	chr17:29665034-29665160	High		0.4	0.906
NF1_46	AAA0138370	NF1_46_1	chr17:29665677-29665789	High		0.34	0.071
NF1_46	AAA0169553	NF1_46_2	chr17:29665730-29665857	High		0.35	0.266
NF1_47	AAA0132192	NF1_47_1	chr17:29667441-29667592	High		0.44	0.04
NF1_47	AAA0132222	NF1_47_2	chr17:29667529-29667671	High		0.45	0.497
NF1_48	AAA0169549	NF1_48_1	chr17:29669975-29670125	High		0.38	0.258	rs199474784
NF1_48	AAA0132243	NF1_48_2	chr17:29670066-29670194	High		0.33	0.217	rs7405740
NF1_49	AAA0000311	NF1_49_1	chr17:29676087-29676235	High		0.36	0.201
NF1_49	AAA0000379	NF1_49_2	chr17:29676168-29676316	High		0.34	0.228
NF1_50	AAA0000391	NF1_50_1	chr17:29677116-29677256	High		0.36	0.028
NF1_50	AAA0132200	NF1_50_2	chr17:29677205-29677338	High		0.37	0.597
NF1_51	AAA0132221	NF1_51_1	chr17:29679229-29679375	High		0.47	0.041	rs964288
NF1_51	AAA0132213	NF1_51_2	chr17:29679281-29679392	High		0.53	0.018
NF1_51	AAA0000314	NF1_51_3	chr17:29679378-29679529	High		0.33	0.263
NF1_52	AAA0132184	NF1_52_1	chr17:29683390-29683538	High		0.34	0.007
NF1_52	AAA0000347	NF1_52_2	chr17:29683479-29683622	High		0.37	0.431
NF1_53	AAA0000388	NF1_53_1	chr17:29683967-29684113	High		0.43	0.891	rs17881980
NF1_54	AAA0132204	NF1_54_1	chr17:29684257-29684405	High		0.37	0.678	rs199474793
NF1_55	AAA0000358	NF1_55_1	chr17:29685418-29685571	High		0.33	0.221	rs17887156
NF1_55	AAA0132241	NF1_55_2	chr17:29685532-29685665	High		0.4	0.515	rs55747230
NF1_56	AAA0132194	NF1_56_1	chr17:29685957-29686103	High		0.33	0.32	rs2285895
NF1_57	AAA0169551	NF1_57_1	chr17:29687464-29687595	High		0.38	0.455
NF1_57	AAA0169558	NF1_57_2	chr17:29687565-29687709	High		0.48	0.103
NF1_57	AAA0000319	NF1_57_3	chr17:29687611-29687749	High		0.45	0.086
NF1_58	AAA0000366	NF1_58_1	chr17:29700993-29701141	Medium	2	0.48	0.114
NF1_58	AAA0000372	NF1_58_2	chr17:29701048-29701197	High		0.47	0.213
BRAF_11	AAA0103394	BRAF_11_1	chr7:140481369-140481512	High		0.41	0.819	rs6959000,rs121913376,rs121913358,rs121913355,rs121913357,rs121913351,rs121913353,rs121913348,rs121913349,rs180177033,rs180177032,rs121913371
BRAF_15	AAA0038110	BRAF_15_1	chr7:140453042-140453194	High		0.39	0.778	rs121913372,rs121913373,rs104886015,rs121913226,rs121913365,rs121913364,rs121913377,rs113488022,rs121913227,rs121913378,rs121913374,rs121913375,rs121913366,rs121913368,rs121913369,rs121913361,rs121913341,rs121913225,rs121913337,rs121913338,rs121913362,rs121913363,rs121913336,rs121913335,rs121913340,rs121913370
EGFR_18	AAA0000865	EGFR_18_1	chr7:55241583-55241728	High		0.54	0.788	rs28929495,rs121913428
EGFR_19	AAA0000866	EGFR_19_1	chr7:55242380-55242518	High		0.47	0.712	rs121913434,rs121913467,rs121913446,rs121913420,rs121913430,rs121913466,rs121913433,rs121913421,rs121913426,rs121913427,rs121913422,rs121913424,rs121913425,rs121913423,rs121913435,rs121913436,rs121913437,rs121913440,rs121913438,rs121913441,rs121913442,rs121913439,rs121913229,rs121913463,rs121913464,rs121913231,rs121913418
EGFR_20	AAA0000860	EGFR_20_1	chr7:55248924-55249083	High		0.65	0.369	rs10241451,rs1050171,rs121913465,rs121913445,rs121913432,rs121434569
EGFR_20	AAA0000861	EGFR_20_2	chr7:55249045-55249198	High		0.58	0.571	rs1050171,rs121434569,rs121913230,rs121913431
IDH1_4	AAA0002824	IDH1_4_1	chr2:209113003-209113153	High		0.38	0.391	rs121913500,rs121913499
IDH1_4	AAA0002825	IDH1_4_2	chr2:209113152-209113306	High		0.45	0.755	rs11554137,rs73070954
IDH1_4	AAA0139249	IDH1_4_3	chr2:209113271-209113404	High		0.41	0.582	rs73070954
IDH2_4	AAA0139242	IDH2_4_1	chr15:90631739-90631879	High		0.61	0.39	rs121913503
IDH2_4	AAA0014031	IDH2_4_2	chr15:90631874-90632027	High		0.52	0.649	rs121913502
IDH2_8	AAA0139245	IDH2_8_1	chr15:90628475-90628635	High		0.63	0.702	rs11540478,rs61733005,rs61737003,rs61737002
EGFR_2	AAA0003070	EGFR_2_1	chr7:55209922-55210055	High		0.42	0.261
EGFR_2	AAA0104957	EGFR_2_2	chr7:55210014-55210159	High		0.39	0.514	rs61731794
EGFR_3	AAA0003072	EGFR_3_1	chr7:55210945-55211095	High		0.43	0.417
EGFR_3	AAA0100334	EGFR_3_2	chr7:55211061-55211203	High		0.44	0.601
EGFR_4	AAA0003074	EGFR_4_1	chr7:55214292-55214449	High		0.57	0.854	rs2072454,rs17336437,rs7801956
EGFR_6	AAA0003078	EGFR_6_1	chr7:55220205-55220342	High		0.58	0.138
EGFR_6	AAA0003077	EGFR_6_2	chr7:55220258-55220412	Medium	1	0.66	0.097
EGFR_7	AAA0003080	EGFR_7_1	chr7:55221628-55221776	High		0.59	0.101	rs4947986
EGFR_7	AAA0107142	EGFR_7_2	chr7:55221719-55221867	High		0.58	0.463
EGFR_8	AAA0107139	EGFR_8_1	chr7:55223519-55223669	High		0.6	0.775
EGFR_9	AAA0003084	EGFR_9_1	chr7:55224157-55224295	High		0.41	0.122
EGFR_9	AAA0063976	EGFR_9_2	chr7:55224243-55224385	High		0.42	0.399
EGFR_11	AAA0047344	EGFR_11_1	chr7:55225325-55225464	Medium	2	0.47	0.65
EGFR_14	AAA0104962	EGFR_14_1	chr7:55231396-55231533	High		0.56	0.659
EGFR_15	AAA0047342	EGFR_15_1	chr7:55232939-55233090	High		0.53	0.118	rs17290169
EGFR_15	AAA0107133	EGFR_15_2	chr7:55232991-55233135	High		0.58	0.276	rs17290169
EGFR_16	AAA0003109	EGFR_16_1	chr7:55238828-55238976	High		0.44	0.262	rs17337023
EGFR_17	AAA0003111	EGFR_17_1	chr7:55240672-55240826	High		0.65	0.916	rs17337079
EGFR_21	AAA0107138	EGFR_21_1	chr7:55259393-55259544	High		0.54	0.118	rs17290559,rs104886012,rs121913443,rs121434568,rs121913444,rs104886013
EGFR_21	AAA0103403	EGFR_21_2	chr7:55259430-55259580	High		0.53	0.152	rs17290559,rs104886012,rs121913443,rs121434568,rs121913444,rs104886013,rs104886014
EGFR_25	AAA0003118	EGFR_25_1	chr7:55268832-55268977	High		0.51	0.404	rs17290699,rs2293347
EGFR_25	AAA0169492	EGFR_25_2	chr7:55268940-55269074	High		0.54	0.526
NRAS_3	AAA0139220	NRAS_3_1	chr1:115256352-115256499	High		0.42	0.412
NRAS_3	AAA0050133	NRAS_3_2	chr1:115256482-115256625	High		0.48	0.694	rs121913255,rs11554290,rs121913254
