# Supplementary material for: Farewell to GBM-O: Genomic and transcriptomic profiling of glioblastoma with oligodendroglioma component reveals distinct molecular subgroups
Source: Acta Neuropathol Commun. 2016 Jan 13;4:4. doi: 10.1186/s40478-015-0270-7 (PMC4711079; doi:10.1186/s40478-015-0270-7)
Supplement: Additional file 2: Table S2. — Targeted amplicon DNA sequencing. (XLSX 49 kb) [file 40478_2015_270_MOESM2_ESM.xlsx]

## Sheet: Sheet1
Sample	Chromosome	Start Position	End Position	Reference Allele	Variant Allele	Intron/Exon/Other	Gene:RefGene	ExonicFunction:RefGene	Amino Acid Change:RefGene	DBSNP 137 ID	Occurrences in COSMIC build 67	COSMIC Details	SIFT	PolyPhen2_HDIV	Average per-sample depth of bases with Phred score >= 15	Somatic Status	Genotype	Genotype Quality	Raw Read Depth as reported by SAMtools	Quality Read Depth of bases with Phred score >= 15	Depth of reference-supporting bases (reads1)	Depth of variant-supporting bases (reads2)	Variant allele frequency	P-value from Fisher's Exact Test (germline or unknown variants)	Average quality of reference-supporting bases (qual1)	Average quality of variant-supporting bases (qual2)	Depth of reference-supporting bases on forward strand (reads1plus)	Depth of reference-supporting bases on reverse strand (reads1minus)	Depth of variant-supporting bases on forward strand (reads2plus)	Depth of variant-supporting bases on reverse strand (reads2minus)
Case 1	chr2	209113112	209113112	C	T	exonic	IDH1	nonsynonymous SNV	IDH1:NM_001282386:exon4:c.G395A:p.R132H,IDH1:NM_001282387:exon4:c.G395A:p.R132H,IDH1:NM_005896:exon4:c.G395A:p.R132H	rs121913500	3361	ID=COSM28746;OCCURENCE=1(salivary_gland),36(bone),4(NS),198(haematopoietic_and_lymphoid_tissue),1(urinary_tract),1(skin),4(prostate),1(lung),1(large_intestine),3114(central_nervous_system)	0	0.127	ADP=62	Unknown	0/1	145	63	62	25	37	0.5968	2.8393e-15	38	38	25	0	37	0
Case 2	chr2	209113112	209113112	C	T	exonic	IDH1	nonsynonymous SNV	IDH1:NM_001282386:exon4:c.G395A:p.R132H,IDH1:NM_001282387:exon4:c.G395A:p.R132H,IDH1:NM_005896:exon4:c.G395A:p.R132H	rs121913500	3361	ID=COSM28746;OCCURENCE=1(salivary_gland),36(bone),4(NS),198(haematopoietic_and_lymphoid_tissue),1(urinary_tract),1(skin),4(prostate),1(lung),1(large_intestine),3114(central_nervous_system)	0	0.127	ADP=25	Unknown	0/1	34	25	25	15	10	0.4	0.00031821	38	38	15	0	10	0
Case 2	chr3	178952085	178952085	A	G	exonic	PIK3CA	nonsynonymous SNV	PIK3CA:NM_006218:exon21:c.A3140G:p.H1047R	rs121913279	1536	ID=COSM94986,COSM775;OCCURENCE=3(salivary_gland),83(ovary),958(breast),8(NS),3(haematopoietic_and_lymphoid_tissue),20(stomach),2(kidney),7(soft_tissue),28(urinary_tract),4(pancreas),6(liver),3(oesophagus),2(pituitary),6(skin),2(prostate),15(lung),3(cervix),8(thyroid),1(meninges),20(upper_aerodigestive_tract),216(large_intestine),14(central_nervous_system),124(endometrium)	0.16	0.639	ADP=2211	Unknown	0/1	255	2229	2211	1421	790	0.3573	4.9181e-271	38	38	1414	7	787	3
Case 2	chr17	7578493	7578493	C	T	exonic	TP53	stopgain SNV	TP53:NM_001126115:exon1:c.G41A:p.W14X,TP53:NM_001126116:exon1:c.G41A:p.W14X,TP53:NM_001126117:exon1:c.G41A:p.W14X,TP53:NM_001126118:exon4:c.G320A:p.W107X,TP53:NM_000546:exon5:c.G437A:p.W146X,TP53:NM_001126112:exon5:c.G437A:p.W146X,TP53:NM_001126113:exon5:c.G437A:p.W146X,TP53:NM_001126114:exon5:c.G437A:p.W146X,TP53:NM_001276695:exon5:c.G320A:p.W107X,TP53:NM_001276696:exon5:c.G320A:p.W107X,TP53:NM_…		37	ID=COSM1158447,COSM1158445,COSM1158446,COSM1640860,COSM1158448,COSM43609;OCCURENCE=1(ovary),2(breast),1(stomach),5(haematopoietic_and_lymphoid_tissue),2(urinary_tract),2(soft_tissue),1(pancreas),1(peritoneum),2(liver),3(oesophagus),1(adrenal_gland),1(skin),1(prostate),1(lung),3(upper_aerodigestive_tract),8(large_intestine),2(central_nervous_system)	0.1	0	ADP=3231	Unknown	0/1	255	3253	3231	984	2247	0.6955	0	37	38	974	10	2241	6
Case 3	chr2	209113112	209113112	C	T	exonic	IDH1	nonsynonymous SNV	IDH1:NM_001282386:exon4:c.G395A:p.R132H,IDH1:NM_001282387:exon4:c.G395A:p.R132H,IDH1:NM_005896:exon4:c.G395A:p.R132H	rs121913500	3361	ID=COSM28746;OCCURENCE=1(salivary_gland),36(bone),4(NS),198(haematopoietic_and_lymphoid_tissue),1(urinary_tract),1(skin),4(prostate),1(lung),1(large_intestine),3114(central_nervous_system)	0	0.127	ADP=44	Unknown	0/1	36	44	44	33	11	0.25	0.00023962	38	38	33	0	11	0
Case 3	chr17	7578449	7578449	C	T	exonic	TP53	nonsynonymous SNV	TP53:NM_001126115:exon1:c.G85A:p.A29T,TP53:NM_001126116:exon1:c.G85A:p.A29T,TP53:NM_001126117:exon1:c.G85A:p.A29T,TP53:NM_001276697:exon1:c.G4A:p.A2T,TP53:NM_001276698:exon1:c.G4A:p.A2T,TP53:NM_001276699:exon1:c.G4A:p.A2T,TP53:NM_001126118:exon4:c.G364A:p.A122T,TP53:NM_000546:exon5:c.G481A:p.A161T,TP53:NM_001126112:exon5:c.G481A:p.A161T,TP53:NM_001126113:exon5:c.G481A:p.A161T,TP53:NM_001126114:ex…	rs193920817	49	ID=COSM249096,COSM249097,COSM249094,COSM10739,COSM249095;OCCURENCE=1(breast),3(haematopoietic_and_lymphoid_tissue),4(stomach),3(urinary_tract),1(pancreas),1(peritoneum),2(liver),3(oesophagus),1(skin),1(prostate),7(lung),1(thyroid),1(meninges),3(upper_aerodigestive_tract),13(large_intestine),3(central_nervous_system),1(endometrium)	0.01	1	ADP=3750	Unknown	0/1	255	3798	3750	1747	2002	0.534	0	38	38	1736	11	1994	8
Case 5	chr17	7578253	7578253	C	T	exonic	TP53	nonsynonymous SNV	TP53:NM_001126115:exon2:c.G200A:p.G67E,TP53:NM_001126116:exon2:c.G200A:p.G67E,TP53:NM_001126117:exon2:c.G200A:p.G67E,TP53:NM_001276697:exon2:c.G119A:p.G40E,TP53:NM_001276698:exon2:c.G119A:p.G40E,TP53:NM_001276699:exon2:c.G119A:p.G40E,TP53:NM_001126118:exon5:c.G479A:p.G160E,TP53:NM_000546:exon6:c.G596A:p.G199E,TP53:NM_001126112:exon6:c.G596A:p.G199E,TP53:NM_001126113:exon6:c.G596A:p.G199E,TP53:NM_…		11	ID=COSM43989;OCCURENCE=1(haematopoietic_and_lymphoid_tissue),2(lung),1(urinary_tract),4(peritoneum),3(large_intestine)	0	1	ADP=885	Unknown	0/1	255	894	885	640	245	0.2768	5.0287e-83	38	38	638	2	244	1
Case 5	chr7	55224307	55224307	C	T	exonic	EGFR	nonsynonymous SNV	EGFR:NM_005228:exon9:c.C1088T:p.T363I,EGFR:NM_201282:exon9:c.C1088T:p.T363I,EGFR:NM_201283:exon9:c.C1088T:p.T363I,EGFR:NM_201284:exon9:c.C1088T:p.T363I		0		0	1	ADP=3495	Unknown	0/1	255	3518	3495	2135	1355	0.3881	0	33	38	2124	11	1352	3
Case 6	chr17	29677228	29677228	G	A	exonic	NF1	nonsynonymous SNV	NF1:NM_000267:exon49:c.G7286A:p.R2429Q,NF1:NM_001042492:exon50:c.G7349A:p.R2450Q		1	ID=COSM1382204,COSM1382203;OCCURENCE=1(large_intestine)	0.16	1	ADP=2012	Unknown	0/1	255	2015	2012	908	1103	0.5482	0	38	38	905	3	1100	3
Case 6	chr4	55131142	55131142	G	A	exonic	PDGFRA	nonsynonymous SNV	PDGFRA:NM_006206:exon5:c.G685A:p.E229K		0		0.01	1	ADP=1734	Unknown	1/1	255	1744	1734	8	1725	0.9948	0	38	37	8	0	1723	2
Case 6	chr4	55133476	55133476	G	A	exonic	PDGFRA	nonsynonymous SNV	PDGFRA:NM_006206:exon6:c.G780A:p.M260I		0		0.46	0.018	ADP=1235	Unknown	0/1	255	1244	1235	465	770	0.6235	3.3434E-308	38	38	465	0	768	2
Case 6	chr17	29528128	29528128	G	A	exonic	NF1	nonsynonymous SNV	NF1:NM_000267:exon10:c.G1136A:p.C379Y,NF1:NM_001042492:exon10:c.G1136A:p.C379Y,NF1:NM_001128147:exon10:c.G1136A:p.C379Y		0		0.09	1	ADP=3113	Unknown	0/1	255	3133	3113	2036	1077	0.346	0	38	38	2036	0	1076	1
Case 6	chr17	29560182	29560182	A	G	exonic	NF1	nonsynonymous SNV	NF1:NM_000267:exon27:c.A3659G:p.E1220G,NF1:NM_001042492:exon27:c.A3659G:p.E1220G		0		0.01	1	ADP=1285	Unknown	1/1	255	1292	1285	75	1210	0.9416	0	38	38	75	0	1209	1
